# Supplementary material for: Development and Application of Novel SSR Markers to Assess the Genetic Diversity and Population Structure of Phacelia secunda Along an Altitudinal Gradient in the Central Chile Andes
Source: Plants (Basel). 2025 Apr 5;14(7):1135. doi: 10.3390/plants14071135 (PMC11991144; doi:10.3390/plants14071135)
Supplement: Supplementary file 1 [file plants-14-01135-s001.zip]

Archive with 2 entries (2 files):
- Supplementary Tabla S1.pdf
- Supplementary Table S2.pdf
